# Supplementary material for: The genus Myrmarachne (Araneae, Salticidae) in Flores, Indonesia
Source: Zookeys. 2013 May 14;(299):1–20. doi: 10.3897/zookeys.299.4970 (PMC3689102; doi:10.3897/zookeys.299.4970)
Supplement: XML Treatment for Myrmarachne acutidens [file zookeys.299.4970-treatment1.xml]

<!DOCTYPE tp:taxon-treatment
  PUBLIC "-//TaxonX//DTD Taxonomic Treatment Publishing DTD v0 20100105//EN" "tax-treatment-NSO.dtd">
<tp:taxon-treatment xmlns:tp="http://www.plazi.org/taxpub"><tp:treatment-meta><mixed-citation publication-type="journal"><person-group><name><surname>Yamasaki</surname><given-names>Takeshi</given-names></name><name><surname>Edwards</surname><given-names>G. B.</given-names></name></person-group><article-title>The genus 
                    <italic>Myrmarachne</italic> (Araneae, Salticidae) in Flores, Indonesia</article-title><source>Zookeys</source><day>14</day><month>5</month><year>2013</year><volume>2013</volume><issue>299</issue><fpage>1</fpage><lpage>20</lpage><pub-id pub-id-type="doi">10.3897/zookeys.299.4970</pub-id></mixed-citation></tp:treatment-meta><tp:nomenclature><tp:taxon-name>
                        <tp:taxon-name-part taxon-name-part-type="genus">Myrmarachne</tp:taxon-name-part>
                        <tp:taxon-name-part taxon-name-part-type="species">acutidens</tp:taxon-name-part>
                    <object-id xmlns:xlink="http://www.w3.org/1999/xlink" xlink:type="simple">urn:lsid:zoobank.org:act:E48ED428-C691-4C0E-B862-A6E9E0D8E9CD</object-id>
								<object-id xmlns:xlink="http://www.w3.org/1999/xlink" xlink:type="simple">http://species-id.net/wiki/Myrmarachne_acutidens</object-id>
								</tp:taxon-name><tp:taxon-status xmlns:xlink="http://www.w3.org/1999/xlink" xlink:type="simple">sp. n.</tp:taxon-status><xref ref-type="fig" rid="F2">Figs 2</xref><xref ref-type="fig" rid="F4">–19</xref></tp:nomenclature><tp:treatment-sec sec-type="Type material"><title>Type material.</title><p>Holotype male (MZB. Aran. 503), Mego [=<named-content xmlns:xlink="http://www.w3.org/1999/xlink" content-type="dwc:verbatimCoordinates" xlink:type="simple">8°40'S, 122°2'E</named-content>], Sikka, Flores, East Nusa Tenggara Prov., INDONESIA, 16.X.2012, T. Yamasaki leg. Paratypes: 1 male and 2 females (1 male and 1 female, FCSA; 1 female, MZB. Aran. 504), same data as holotype; 1 male and 1 female (FSCA), Moni [=<named-content xmlns:xlink="http://www.w3.org/1999/xlink" content-type="dwc:verbatimCoordinates" xlink:type="simple">8°45'S, 121°51'E</named-content>], Flores, East Nusa Tenggara Prov., INDONESIA, 17.X.2012, T. Yamasaki leg.</p></tp:treatment-sec><tp:treatment-sec sec-type="Diagnosis"><title>Diagnosis.</title><p>Blackish species; total length approximately 3.0–4.0 mm in males and 3.5–5.1 mm in females. Males distinguished from other species by structure of chelicera, which is anteriorly swollen and posteriorly narrow (<xref ref-type="fig" rid="F2">Fig. 2</xref>); further distinguished from other species by first and second apical prolateral teeth of chelicera, which are long compared to other teeth (<xref ref-type="fig" rid="F2">Fig. 5</xref>), and fang bearing short tooth-like apophysis submedially on its venter and weak protuberance on dorsum at its base (<xref ref-type="fig" rid="F2">Fig. 6</xref>). Females distinguished from other species except <italic><tp:taxon-name>Myrmarachne macrognatha</tp:taxon-name></italic> (Thorell, 1894) by shape of dorsum of cephalic and thoracic parts, which are roundly convex (<xref ref-type="fig" rid="F3">Fig. 11</xref>); <italic><tp:taxon-name>Myrmarachne acutidens</tp:taxon-name></italic> distinguished from <italic><tp:taxon-name>Myrmarachne macrognatha</tp:taxon-name></italic> by shape of proximal part of sclerotized copulatory ducts of epigyne, which is narrower in <italic><tp:taxon-name>Myrmarachne acutidens</tp:taxon-name></italic> (<xref ref-type="fig" rid="F3">Figs 13</xref> vs. <xref ref-type="fig" rid="F8">44</xref>).</p></tp:treatment-sec><tp:treatment-sec sec-type="Description"><title>Measurements</title><p>(male/female). Carapace length 1.50–2.00 (1.90) /1.88–2.20, width 0.83–1.17 (1.10) /0.88–1.07. Chelicera length 1.08– (1.83). ALE–PLE 0.58–0.77 (0.75) /0.65–0.75; ALE–PME 0.26– (0.35) /0.30–0.37. Width of eye row I 0.78–1.05 (1.02) /0.86–1.03; II 0.73–0.98 (0.95) /0.80–0.93; III 0.84–1.13 (1.08) /0.93–1.10. Eye size: AME 0.25–0.37 (0.33) /0.28–0.33; ALE 0.13–0.16 (0.15) /0.13–0.17; PME (0.05) /0.05; PLE 0.14–0.19 (0.16) /0.14–0.16.</p><p><bold>Male</bold> (<xref ref-type="fig" rid="F2">Figs 2–9</xref>). Cephalic part almost flat dorsally, distinctly higher than thoracic part; lateral surface of carapace strongly incised behind PLE; dorsum of thoracic part weakly convex in middle part, and then sloping downward (<xref ref-type="fig" rid="F2">Figs 2–3</xref>). Chelicera almost as long as carapace, its anterior part weakly swollen dorsally and wider than posterior part; venter of chelicera bearing seven to ten prolateral and two to four retrolat<!--PageBreak--><!--PageBreak-->eral teeth; apical two prolateral and one retrolateral teeth large, especially second prolateral tooth counted from apex very long (<xref ref-type="fig" rid="F2">Fig. 5</xref>). Fang weakly sinuous, bearing short tooth-like apophysis on venter near its middle, and weak protuberance on dorsum of its base (<xref ref-type="fig" rid="F2">Fig. 6</xref>); proximal part of fang strongly arched. Pedicel short (0.25–0.32 mm). Abdomen oval without distinct constriction, and with two contiguous dorsal scuta; each lateral margin of where scuta are contiguous strongly incised at anterior third.</p><p>With palp in dorsal and ventral views, cymbium elongate-oval, with one apical spine (<xref ref-type="fig" rid="F2">Fig. 8</xref>). Tegulum oval, with ejaculatory duct along proximal and prolateral margins, and rounded V-shaped ejaculatory duct at distal retrolateral margin of tegulum (<xref ref-type="fig" rid="F2">Fig. 8</xref>). Embolus forming two oval coils; embolus coils occupying more than half of venter of cymbium, and basal coil as wide as venter of cymbium, while more ventral <!--PageBreak-->coil is slightly smaller (<xref ref-type="fig" rid="F2">Fig. 8</xref>). With palp in dorsal and ventral views, RTA curved outward, with well-developed its flange; with palp in retrolateral view, RTA strongly s-curved with tip slightly spiraled (<xref ref-type="fig" rid="F2">Figs 7, 9</xref>).</p><p>Number of spines on legs. Femur I pd 0–1, rd 0; tibia I pv 1–3, rv 2–3; metatarsus I pv 2, rv 2; tibia II pv 0, rv 0–2; metatarsus II pv 1, rv 1; femur III pd 1, rd 0; femur IV pd 1, rd 0–1.</p><p>Coloration in alcohol and pilosity. Carapace covered with white setae; cephalic part black and thoracic part dark brown; lateral surface of carapace above coxae I and II densely fringed with white setae (<xref ref-type="fig" rid="F2">Figs 2–3</xref>). Chelicera dark brown; boundary between anterior swollen part and posterior narrow part fringed with white setae; anterior swol<!--PageBreak-->len part covered with long setae. Endite brownish cream. Labium and sternum dark brown (<xref ref-type="fig" rid="F2">Fig. 4</xref>). Coxa and trochanter I dark yellow suffused with gray, coalesced into lateral dark stripe; coxae II and III black, distal prolateral part of coxa II yellowish suffused with gray, trochanter II like trochanter I except lighter yellow, trochanter III with more extensive lateral stripe and yellowish venter suffused with gray; coxa IV dark yellow with gray lateral stripes, trochanter IV white with short lateral gray marks (<xref ref-type="fig" rid="F2">Fig. 4</xref>). Abdomen and its dorsal scuta black, covered with fine setae (<xref ref-type="fig" rid="F2">Figs 2–3</xref>).</p><p><bold>Female</bold> (<xref ref-type="fig" rid="F3">Figs 10</xref>–<xref ref-type="fig" rid="F4">19</xref>). With carapace in lateral view, cephalic part roundly convex dorsally, slightly higher than thoracic part; dorsal concavity behind PLE distinct; dorsum of thoracic part roundly convex overall (<xref ref-type="fig" rid="F3">Figs 10–11</xref>, <xref ref-type="fig" rid="F4">15–16</xref>). Chelicera bearing four to six prolateral and seven to eight retrolateral teeth on its venter. Pedicel usually short, but sometimes long (0.23–0.95 mm). Abdomen oval, without distinct constriction (<xref ref-type="fig" rid="F3">Figs 10–11</xref>, <xref ref-type="fig" rid="F4">15–16</xref>).</p><p>Epigyne (<xref ref-type="fig" rid="F3">Figs 13–14</xref>, <xref ref-type="fig" rid="F4">18–19</xref>). Copulatory atria containing openings round. Median copulatory structure in front of epigastric furrow divided into lateral pockets; each lateral margin anteroposteriorly flattened. Sclerotized copulatory ducts emerging from oval spermathecae with complex twists, then extending between atria to vicinity of lateral pockets.</p><p>Number of spines on legs. Tibia I pv 4–5, rv 4; metatarsus I pv 2, rv 2; tibia II pv 0–1, rv2; metatarsus II pv 1–2, rv 2.</p><p>Coloration in alcohol and pilosity. Carapace black; cephalic part covered with fine setae; thoracic part sparsely covered with white setae; lateral surface of carapace above coxae I and II densely fringed with white setae (<xref ref-type="fig" rid="F3">Figs 10–11</xref>, <xref ref-type="fig" rid="F4">15–16</xref>). Chelicera light brown. Endite brownish yellow, tinged with gray (<xref ref-type="fig" rid="F3">Figs 12</xref>, <xref ref-type="fig" rid="F4">17</xref>). Labium cream, tinged with black (<xref ref-type="fig" rid="F3">Figs 12</xref>, <xref ref-type="fig" rid="F4">17</xref>). Sternum black (<xref ref-type="fig" rid="F3">Figs 12</xref>, <xref ref-type="fig" rid="F4">17</xref>). Coxae and trochanters similar to male pattern but lighter in color; coxae and trochanters I and II white, coxa II with variable black retrolateral stripe; coxa and trochanter III black, trochanter lighter ventrally suffused with black; coxa IV yellow with extensive lateral black stripe, trochanter IV white (<xref ref-type="fig" rid="F3">Figs 12</xref>, <xref ref-type="fig" rid="F4">17</xref>). Abdomen black, covered with fine setae; some white setae roughly forming transverse white band in anterior dorsum of abdomen (<xref ref-type="fig" rid="F3">Figs 10–11</xref>, <xref ref-type="fig" rid="F4">15–16</xref>).</p><fig id="F2" position="float" orientation="portrait"><label>Figures 2–9.</label><caption><p><italic><tp:taxon-name>Myrmarachne acutidens</tp:taxon-name></italic>, male. <bold>2</bold> Body in dorsal view <bold>3</bold> body in lateral view <bold>4</bold> endites, labium, coxae and trochanters in ventral view <bold>5</bold> left chelicera in ventral view <bold>6</bold> left fang in retrolateral view <bold>7</bold> left palp in retrolateral view <bold>8</bold> left palp in ventral view <bold>9</bold> left palpal tibia in dorsal view. (Scales. Figs <bold>2–6</bold>: 1 mm; <bold>7–9</bold>: 0.25 mm)</p></caption><graphic xmlns:xlink="http://www.w3.org/1999/xlink" xlink:href="ZooKeys-299-001-g002.jpg" position="float" orientation="portrait" xlink:type="simple"/></fig><fig id="F3" position="float" orientation="portrait"><label>Figures 10–14.</label><caption><p><italic><tp:taxon-name>Myrmarachne acutidens</tp:taxon-name></italic>, female. <bold>10</bold> Body in dorsal view <bold>11</bold> body in lateral view <bold>12</bold> endites, labium, coxae and trochanters in ventral view <bold>13</bold> internal structure of epigyne in ventral view <bold>14</bold> internal structure of epigyne in dorsal view. (Scales. Figs <bold>10–12</bold>: 1 mm; <bold>13–14</bold>: 0.1 mm)</p></caption><graphic xmlns:xlink="http://www.w3.org/1999/xlink" xlink:href="ZooKeys-299-001-g003.jpg" position="float" orientation="portrait" xlink:type="simple"/></fig><fig id="F4" position="float" orientation="portrait"><label>Figures 15–19.</label><caption><p><italic><tp:taxon-name>Myrmarachne acutidens</tp:taxon-name></italic>, hairy female. <bold>15</bold> Body in dorsal view <bold>16</bold> body in lateral view <bold>17</bold> endites, labium, coxae and trochanters in ventral view <bold>18</bold> internal structure of epigyne in ventral view <bold>19</bold> internal structure of epigyne in dorsal view. (Scales. Figs <bold>15–17</bold>: 1 mm; <bold>18–19</bold>: 0.1 mm)</p></caption><graphic xmlns:xlink="http://www.w3.org/1999/xlink" xlink:href="ZooKeys-299-001-g004.jpg" position="float" orientation="portrait" xlink:type="simple"/></fig></tp:treatment-sec><tp:treatment-sec sec-type="Etymology"><title>Etymology.</title><p>The specific name is derived from the second prolateral tooth counted from the apex in males.</p></tp:treatment-sec><tp:treatment-sec sec-type="Biology"><title>Biology.</title><p>The species is arboreal, and collected from trees in secondary forests or plantation areas.</p></tp:treatment-sec><tp:treatment-sec sec-type="Distribution"><title>Distribution.</title><p>Flores.</p></tp:treatment-sec><tp:treatment-sec><!--Section generated to contain objects referenced in tp:taxon-treatment.--><fig id="F8" position="float" orientation="portrait"><label>Figures 41–45.</label><caption><p><italic><tp:taxon-name>Myrmarachne macrognatha</tp:taxon-name></italic>, female. <bold>41</bold> Body in dorsal view <bold>42</bold> body in lateral view <bold>43</bold> endites, labium, coxae and trochanters in ventral view <bold>44</bold> internal structure of epigyne in ventral view <bold>45</bold> internal structure of epigyne in dorsal view. (Scales. Figs <bold>41–43</bold>: 1 mm; <bold>44–45</bold>: 0.1 mm)</p></caption><graphic xmlns:xlink="http://www.w3.org/1999/xlink" xlink:href="ZooKeys-299-001-g008.jpg" position="float" orientation="portrait" xlink:type="simple"/></fig></tp:treatment-sec></tp:taxon-treatment>
