# Supplementary material for: The genus Myrmarachne (Araneae, Salticidae) in Flores, Indonesia
Source: Zookeys. 2013 May 14;(299):1–20. doi: 10.3897/zookeys.299.4970 (PMC3689102; doi:10.3897/zookeys.299.4970)
Supplement: XML Treatment for Myrmarachne macrognatha [file zookeys.299.4970-treatment3.xml]

<!DOCTYPE tp:taxon-treatment
  PUBLIC "-//TaxonX//DTD Taxonomic Treatment Publishing DTD v0 20100105//EN" "tax-treatment-NSO.dtd">
<tp:taxon-treatment xmlns:tp="http://www.plazi.org/taxpub"><tp:treatment-meta><mixed-citation publication-type="journal"><person-group><name><surname>Yamasaki</surname><given-names>Takeshi</given-names></name><name><surname>Edwards</surname><given-names>G. B.</given-names></name></person-group><article-title>The genus 
                    <italic>Myrmarachne</italic> (Araneae, Salticidae) in Flores, Indonesia</article-title><source>Zookeys</source><day>14</day><month>5</month><year>2013</year><volume>2013</volume><issue>299</issue><fpage>1</fpage><lpage>20</lpage><pub-id pub-id-type="doi">10.3897/zookeys.299.4970</pub-id></mixed-citation></tp:treatment-meta><tp:nomenclature><tp:taxon-name>
                        <tp:taxon-name-part taxon-name-part-type="genus">Myrmarachne</tp:taxon-name-part>
                        <tp:taxon-name-part taxon-name-part-type="species">macrognatha</tp:taxon-name-part>
                    <object-id xmlns:xlink="http://www.w3.org/1999/xlink" xlink:type="simple">http://species-id.net/wiki/Myrmarachne_macrognatha</object-id>
								</tp:taxon-name><tp:taxon-authority>(Thorell, 1894)</tp:taxon-authority><xref ref-type="fig" rid="F7">Figs 33</xref><xref ref-type="fig" rid="F8">–45</xref><tp:nomenclature-citation-list><tp:nomenclature-citation><tp:taxon-name>Salticus macrognathus</tp:taxon-name><comment> Thorell, 1894: 58.</comment></tp:nomenclature-citation><tp:nomenclature-citation><tp:taxon-name>Myrmarachne macrognatha</tp:taxon-name><comment>: Roewer, 1954: 947.</comment></tp:nomenclature-citation></tp:nomenclature-citation-list></tp:nomenclature><tp:treatment-sec sec-type="Type material"><title>Type material.</title><p>Holotype male (NRM), Java, [INDONESIA], van Hass. [van Hasselt].</p><p><bold>Non-type material examined</bold>: 16 males and 11 females, Moni [=<named-content xmlns:xlink="http://www.w3.org/1999/xlink" content-type="dwc:verbatimCoordinates" xlink:type="simple">8°45'S, 121°51'E</named-content>], Flores, East Nusa Tenggara Prov., INDONESIA, 17–19.X.2012, T. Yamasaki leg.</p></tp:treatment-sec><tp:treatment-sec sec-type="Diagnosis"><title>Diagnosis.</title><p>Blackish species; total length approximately 3.2–5.3 mm in males and 4.0–5.2 mm in females. Males distinguished from other species except <italic><tp:taxon-name>Myrmarachne smaragdina</tp:taxon-name></italic> Ceccarelli, 2010 (cf. fig. 34 in <xref ref-type="bibr" rid="B3">Ceccarelli 2010</xref>) by characteristic dentition of chelicera, of which fourth prolateral tooth counted from apex long (<xref ref-type="fig" rid="F7">Fig. 36</xref>); further distinguished from <italic><tp:taxon-name>Myrmarachne smaragdina</tp:taxon-name></italic> by shapes of chelicera and carapace (figs 28–29 in <xref ref-type="bibr" rid="B3">Ceccarelli 2010</xref> vs. <xref ref-type="fig" rid="F7">Figs 33–34</xref>). Females distinguished from other species except <italic><tp:taxon-name>Myrmarachne melanocephala</tp:taxon-name></italic> MacLeay, 1839 by sclerotized copulatory ducts clearly twisted in “figure 8” (<xref ref-type="fig" rid="F8">Figs 44–45</xref>); <italic><tp:taxon-name>Myrmarachne macrognatha</tp:taxon-name></italic> distinguished from <italic><tp:taxon-name>Myrmarachne melanocephala</tp:taxon-name></italic> by absence of distinct markings on abdomen (<xref ref-type="fig" rid="F8">Figs 41</xref> vs. <xref ref-type="fig" rid="F10">54</xref>).</p></tp:treatment-sec><tp:treatment-sec sec-type="Description"><title>Measurements (male/female).</title><p>Carapace length 1.63–2.50 (2.23) /1.75–2.10, width 0.93–1.57 (1.38) /0.91–1.08. Chelicera length 1.30–3.85 (3.30). ALE–PLE 0.67–1.02 (0.92) /0.68–0.82; ALE–PME 0.30–0.43 (0.42) /0.26–0.35. Width of eye row I 0.87–1.30 (1.17) /0.93–1.05; II 0.80–1.20 (1.10) /0.85–0.95; III 0.95–1.45 <!--PageBreak--><!--PageBreak--> (1.32) /1.02–1.15. Eye size: AME 0.28–0.42 (0.37) /0.31–0.34; ALE 0.15–0.20 (0.18) /0.14–0.16; PME 0.05– (0.08) /0.05–0.06; PLE 0.15–0.23 (0.20) /0.16–0.18.</p><p><bold>Male</bold> (<xref ref-type="fig" rid="F7">Figs 33–40</xref>). With carapace in lateral view, cephalic part almost flat dorsally, higher than thoracic part; dorsal concavity behind PLE shallow or indistinct; thoracic part sloping downward, not distinctly convex dorsally (<xref ref-type="fig" rid="F7">Figs 33–34</xref>). Chelicera distinctly longer than carapace, each lateral margin almost parallel-sided except for distinctly convex prolateral margin near anterior end of chelicera; venter of chelicera bearing nine to twelve prolateral and three to six retrolateral teeth; fourth prolateral tooth counted from apex long and strongly curved (<xref ref-type="fig" rid="F7">Fig. 36</xref>). Fang almost straight or very weakly sinuous except for curved tip and base, with long tooth-like apophysis on its venter at about 1/4 the length of fang from its base (<xref ref-type="fig" rid="F7">Fig. 37</xref>). Pedicel short (0.18–0.30 mm). Abdomen oval without distinct constriction, with dorsal two scuta that are clearly separated.</p><p>With palp in dorsal and ventral views, cymbium elongate-oval, with one apical spine (<xref ref-type="fig" rid="F7">Fig. 38</xref>). Tegulum round and small, with s-curved ejaculation duct in distal retrolateral part of tegulum (<xref ref-type="fig" rid="F7">Fig. 38</xref>). Embolus forming two round coils; embolus coils occupying less than half of venter of cymbium; ventral coil much smaller than basal coil, only about half the diameter (<xref ref-type="fig" rid="F7">Fig. 38</xref>). RTA strongly curved, and in retrolateral view, somewhat spiraled (<xref ref-type="fig" rid="F7">Fig. 38–40</xref>). Flange of RTA moderately developed.</p><p>Number of spines on legs. Femur I pd 1, rd 0; tibia I pv 0–3, rv 1–4; metatarsus I pv 2, rv 2; femur II pd 1, rd 0; tibia II pv 0, rv 0–2; metatarsus II pv 0–2, rv 1–2; femur III pd 0–1, rd 0; femur IV pd 1, rd 0.</p><p>Coloration in alcohol and pilosity. Carapace black; cephalic part covered with fine white setae, and thoracic part sparsely covered with white setae; lateral carapace not fringed with white setae (<xref ref-type="fig" rid="F7">Figs 33–34</xref>). Chelicera dark brown to black, and long white setae roughly forming transverse band in anterior part of chelicera. Endite and labium brownish orange, tinged with black laterally (<xref ref-type="fig" rid="F7">Fig. 35</xref>). Coxae and trochanters I, III, IV yellow with gray lateral stripes; coxa and trochanter II cream-white, coxa with gray lateral stripes; in large specimens, coxae sometimes strongly tinged with black (<xref ref-type="fig" rid="F7">Fig. 35</xref>). Abdomen and its dorsal scuta black, covered with white long setae and fine setae dorsally (<xref ref-type="fig" rid="F7">Figs 33–34</xref>).</p><p><bold>Female</bold> (<xref ref-type="fig" rid="F8">Figs 41–45</xref>). With carapace in lateral view, cephalic part weakly convex dorsally, slightly higher than thoracic part; dorsal concavity behind PLE distinct; thoracic part swollen dorsally (<xref ref-type="fig" rid="F8">Figs 41–42</xref>). Chelicera bearing five to six prolateral and six retrolateral teeth on its venter. Pedicel relatively longer than that of males (0.35–0.43 mm). Abdomen oval, without distinct constriction and dorsal scutum.</p><p>Epigyne (<xref ref-type="fig" rid="F8">Figs 44–45</xref>). Copulatory atria containing openings oval. Lateral pockets present in front of epigastric furrow, anteroposteriorlly flattened. Sclerotized copulatory ducts clearly twisted in “figure 8” adjacent to cylindal spermathecae, then extending between atria to approximately the area of the lateral pockets.</p><p>Number of spines on legs. Tibia I pv 3–4, rv 3–4; metatarsus I pv 2, rv 2; tibia II pv 0, rv 2; metatarsus II pv 0–2, rv 2.</p><p><!--PageBreak-->Coloration in alcohol and pilosity. Carapace dark brown to black; cephalic part covered with white and fine setae; thoracic part covered with white setae; lateral surface of carapace above coxae I and II densely fringed with white setae; white setae roughly forming white diagonal band from above coxa IV to upper dorsum (<xref ref-type="fig" rid="F8">Figs 41–42</xref>). Chelicera dark brown. Endite, labium and sternum brownish orange, weakly tinged with black. Coxae and trochanters I and II white; coxa and trochanter III black, trochanter with yellow venter; coxa and trochanter IV pale yellow with lateral gray stripes (<xref ref-type="fig" rid="F8">Fig. 43</xref>). Abdomen gray, covered with fine setae; two spots behind two white partial transverse bands present dorsally in anterior part of abdomen (<xref ref-type="fig" rid="F8">Figs 41–42</xref>).</p><fig id="F7" position="float" orientation="portrait"><label>Figures 33–40.</label><caption><p><italic><tp:taxon-name>Myrmarachne macrognatha</tp:taxon-name></italic>, male. <bold>33</bold> Body in dorsal view <bold>34</bold> body in lateral view <bold>35</bold> endites, labium, coxae and trochanters in ventral view <bold>36</bold> left chelicera in ventral view <bold>37</bold> left fang in retrolateral view <bold>38</bold> left palp in ventral view <bold>39</bold> left palp in retrolateral view <bold>40</bold> left palpal tibia in dorsal view. (Scales. Figs <bold>33–37</bold>: 1 mm; <bold>38–40</bold>: 0.25 mm).</p></caption><graphic xmlns:xlink="http://www.w3.org/1999/xlink" xlink:href="ZooKeys-299-001-g007.jpg" position="float" orientation="portrait" xlink:type="simple"/></fig><fig id="F8" position="float" orientation="portrait"><label>Figures 41–45.</label><caption><p><italic><tp:taxon-name>Myrmarachne macrognatha</tp:taxon-name></italic>, female. <bold>41</bold> Body in dorsal view <bold>42</bold> body in lateral view <bold>43</bold> endites, labium, coxae and trochanters in ventral view <bold>44</bold> internal structure of epigyne in ventral view <bold>45</bold> internal structure of epigyne in dorsal view. (Scales. Figs <bold>41–43</bold>: 1 mm; <bold>44–45</bold>: 0.1 mm)</p></caption><graphic xmlns:xlink="http://www.w3.org/1999/xlink" xlink:href="ZooKeys-299-001-g008.jpg" position="float" orientation="portrait" xlink:type="simple"/></fig><!--PageBreak--></tp:treatment-sec><tp:treatment-sec sec-type="Remarks"><title>Remarks.</title><p>The specimens from Flores are slightly different from the holotype of <italic><tp:taxon-name>Myrmarachne macrognatha</tp:taxon-name></italic> from Java in the cheliceral teeth. The third prolateral tooth counted from the apex of the Flores specimens is shorter than that of the holotype (which has both the third and fourth teeth elongate). Although the number and size of cheliceral teeth is variable, generally corresponding to body size, the short apical third prolateral tooth seems to be a stable character within our specimens collected from Flores regardless of body size. However, we regard the Flores specimens as <italic><tp:taxon-name>Myrmarachne macrognatha</tp:taxon-name></italic> on the basis of many other morphological similarities. To understand geographical variation of the species, a phylogenetic study based on molecular analysis is needed in the future.</p></tp:treatment-sec><tp:treatment-sec sec-type="Biology"><title>Biology.</title><p><italic><tp:taxon-name>Myrmarachne macrognatha</tp:taxon-name></italic> is an arboreal species, and very common and abundant in eastern Flores.</p></tp:treatment-sec><tp:treatment-sec sec-type="Distribution"><title>Distribution.</title><p>Java, Flores.</p></tp:treatment-sec><tp:treatment-sec><!--Section generated to contain objects referenced in tp:taxon-treatment.--><fig id="F10" position="float" orientation="portrait"><label>Figures 54–58.</label><caption><p><italic><tp:taxon-name>Myrmarachne melanocephala</tp:taxon-name></italic>, female. <bold>54</bold> Body in dorsal view <bold>55</bold> body in lateral view <bold>56</bold> endites, labium, coxae and trochanters in ventral view <bold>57</bold> internal structure of epigyne in ventral view <bold>58</bold> internal structure of epigyne in dorsal view. (Scales. Figs <bold>54–56</bold>: 1 mm; <bold>57–58</bold>: 0.1 mm)</p></caption><graphic xmlns:xlink="http://www.w3.org/1999/xlink" xlink:href="ZooKeys-299-001-g010.jpg" position="float" orientation="portrait" xlink:type="simple"/></fig></tp:treatment-sec><ref-list><ref id="B3"><mixed-citation xmlns:xlink="http://www.w3.org/1999/xlink" xlink:type="simple"><person-group><name name-style="western"><surname>Ceccarelli</surname><given-names>FS</given-names></name></person-group> (<year>2010</year>) <article-title>New species of ant-mimicking jumping spiders of the genus <italic>Myrmarachne</italic> MacLeay, 1839 (Araneae: Salticidae) from north Queensland, Australia.</article-title><source>Australian Journal of Entomology</source><volume>49</volume>: <fpage>245</fpage>-<lpage>255</lpage>. doi: <ext-link ext-link-type="uri" xlink:href="http://dx.doi.org/10.1111/j.1440-6055.2010.00756.x" xlink:type="simple">10.1111/j.1440-6055.2010.00756.x</ext-link></mixed-citation></ref></ref-list></tp:taxon-treatment>
