# Supplementary material for: The genus Myrmarachne (Araneae, Salticidae) in Flores, Indonesia
Source: Zookeys. 2013 May 14;(299):1–20. doi: 10.3897/zookeys.299.4970 (PMC3689102; doi:10.3897/zookeys.299.4970)
Supplement: XML Treatment for Myrmarachne melanocephala [file zookeys.299.4970-treatment4.xml]

<!DOCTYPE tp:taxon-treatment
  PUBLIC "-//TaxonX//DTD Taxonomic Treatment Publishing DTD v0 20100105//EN" "tax-treatment-NSO.dtd">
<tp:taxon-treatment xmlns:tp="http://www.plazi.org/taxpub"><tp:treatment-meta><mixed-citation publication-type="journal"><person-group><name><surname>Yamasaki</surname><given-names>Takeshi</given-names></name><name><surname>Edwards</surname><given-names>G. B.</given-names></name></person-group><article-title>The genus 
                    <italic>Myrmarachne</italic> (Araneae, Salticidae) in Flores, Indonesia</article-title><source>Zookeys</source><day>14</day><month>5</month><year>2013</year><volume>2013</volume><issue>299</issue><fpage>1</fpage><lpage>20</lpage><pub-id pub-id-type="doi">10.3897/zookeys.299.4970</pub-id></mixed-citation></tp:treatment-meta><tp:nomenclature><tp:taxon-name>
                        <tp:taxon-name-part taxon-name-part-type="genus">Myrmarachne</tp:taxon-name-part>
                        <tp:taxon-name-part taxon-name-part-type="species">melanocephala</tp:taxon-name-part>
                    <object-id xmlns:xlink="http://www.w3.org/1999/xlink" xlink:type="simple">http://species-id.net/wiki/Myrmarachne_melanocephala</object-id>
								</tp:taxon-name><tp:taxon-authority>MacLeay, 1839</tp:taxon-authority><xref ref-type="fig" rid="F9">Figs 46</xref><xref ref-type="fig" rid="F10">–58</xref><tp:nomenclature-citation-list><tp:nomenclature-citation><tp:taxon-name>Myrmarachne melanocephala</tp:taxon-name><comment> MacLeay, 1839: 11, pl. 1, fig. 4; <xref ref-type="bibr" rid="B6">Galiano 1969</xref>: 146; <xref ref-type="bibr" rid="B5">Edwards and Benjamin 2009</xref>: 5, figs. 1A–H, 2A–D, 3A–D, 4A–E, 5A–D.</comment></tp:nomenclature-citation><tp:nomenclature-citation><tp:taxon-name>Mymecia melanocephala</tp:taxon-name><comment> Walckenaer, 1841: 462.</comment></tp:nomenclature-citation><tp:nomenclature-citation><tp:taxon-name>Salticus contractus</tp:taxon-name><comment> Karsch, 1880: 396.</comment></tp:nomenclature-citation><tp:nomenclature-citation><tp:taxon-name>Salticus providens</tp:taxon-name><comment> Peckham &amp; Peckham, 1892: 34.</comment></tp:nomenclature-citation><tp:nomenclature-citation><tp:taxon-name>Myrmarachne providens</tp:taxon-name><comment>: <xref ref-type="bibr" rid="B18">Simon 1901</xref>: 500.</comment></tp:nomenclature-citation><tp:nomenclature-citation><tp:taxon-name>Myrmarachne ramosa</tp:taxon-name><comment> Badcock, 1918: 303, fig. 8; Edmunds and Prószyński 2003: 301, figs. 8–21.</comment></tp:nomenclature-citation><tp:nomenclature-citation><tp:taxon-name>Myrmarachne albicrurata</tp:taxon-name><comment> Badcock, 1918: 306, fig. 9a.</comment></tp:nomenclature-citation><tp:nomenclature-citation><tp:taxon-name>Myrmarachne lateralis</tp:taxon-name><comment> Badcock, 1918: 310, figs. 9b–c.</comment></tp:nomenclature-citation></tp:nomenclature-citation-list></tp:nomenclature><tp:treatment-sec sec-type="Non-type material examined"><title>Non-type material examined.</title><p>1 male and 2 females. Mego [=<named-content xmlns:xlink="http://www.w3.org/1999/xlink" content-type="dwc:verbatimCoordinates" xlink:type="simple">8°40’S, 122°2’E</named-content>], Sikka, Flores, East Nusa Tenggara Prov., INDONESIA, 16.X.2012, T. Yamasaki leg.</p></tp:treatment-sec><tp:treatment-sec sec-type="Diagnosis"><title>Diagnosis.</title><p>Slender, light to dark brown species with relatively long pedicel. Males distinguished from other species by pedicel, which is as long as ALE–PLE (<xref ref-type="fig" rid="F9">Fig. 46</xref>); further distinguished from species having long pedicel such as <italic><tp:taxon-name>Myrmarachne assimilis</tp:taxon-name></italic> Banks, 1930 (cf. figs 7, 13 in <xref ref-type="bibr" rid="B2">Banks 1930</xref>), <italic><tp:taxon-name>Myrmarachne cornuta</tp:taxon-name></italic> Badcock, 1918 (cf. figs 30–35 in <xref ref-type="bibr" rid="B4">Edmunds and Prószyński 2003</xref>) and <italic><tp:taxon-name>Myrmarachne plataleoides</tp:taxon-name></italic> (O. Pickard-Cambridge, 1869) (cf. figs 1–7 in <xref ref-type="bibr" rid="B4">Edmunds and Prószyński 2003</xref>) by shape and dentition of chelicera (<xref ref-type="fig" rid="F9">Fig. 49</xref>). Females distinguished from others species by long pedicel as in males (<xref ref-type="fig" rid="F10">Fig. 54</xref>); further distinguished from species having long pedicel such as <italic><tp:taxon-name>Myrmarachne assimilis</tp:taxon-name></italic>, <italic><tp:taxon-name>Myrmarachne cornuta</tp:taxon-name></italic>, <italic><tp:taxon-name>Myrmarachne glavisi</tp:taxon-name></italic> Prószyński &amp; Deeleman-Reinhold, 2010 and <italic><tp:taxon-name>Myrmarachne plataleoides</tp:taxon-name></italic> by markings on abdomen (<xref ref-type="fig" rid="F10">Fig. 54</xref>) and structure of epigyne (<xref ref-type="fig" rid="F10">Figs 57–58</xref>).</p></tp:treatment-sec><tp:treatment-sec sec-type="Description"><title>Measurements (male/female).</title><p>Carapace length 2.13/2.18–2.37, width 1.15/1.10–1.18. Chelicera length 1.22. ALE–PLE 0.82/0.77–0.83; ALE–PME 0.40/0.36–0.38. <!--PageBreak--><!--PageBreak-->Width of eye row I 1.03/1.03–1.12; II 0.97/1.00–1.08; III 1.13/1.15–1.20. Eye size: AME 0.33/0.33–0.35; ALE 0.18/0.16–0.17; PME 0.06/0.05; PLE 0.19/0.19.</p><p><bold>Male</bold> (<xref ref-type="fig" rid="F9">Figs 46–53</xref>). Cephalic part almost flat dorsally, higher than thoracic part; thoracic part swollen dorsally; strongly incised laterally between cephalic and thoracic part (<xref ref-type="fig" rid="F9">Figs 46–47</xref>). Chelicera shorter than carapace, bearing eleven prolateral and seven retrolateral teeth on its venter; fang weakly sinuous, without distinct tooth-like apophysis (<xref ref-type="fig" rid="F9">Figs 49–50</xref>). Pedicel relatively long (0.50 mm). Abdomen elongate-oval; two dorsal scuta strongly incised laterally between them (<xref ref-type="fig" rid="F9">Figs 46–47</xref>).</p><p>With palp in dorsal and ventral views, cymbium oval, without distinct spines on its apex (<xref ref-type="fig" rid="F9">Fig. 51</xref>). Tegulum round, with C-shaped ejaculatory duct in its distal retrolateral part (<xref ref-type="fig" rid="F9">Fig. 51</xref>). Embolus forming two round coils; ventral coil much narrower than basal coil, and basal coil slightly narrower than venter of cymbium (<xref ref-type="fig" rid="F9">Fig. 51</xref>). RTA strongly curved and tip spiraled, with well-developed flange (<xref ref-type="fig" rid="F9">Figs 52–53</xref>).</p><p>Number of spines on legs. Femur I pd 1, rd 0; tibia I pv 4, rv 4; metatarsus I pv 2, rv 2; tibia II pv 0, rv 2; metatarsus II pv 2, rv 2.</p><p>Coloration in alcohol and pilosity. Cephalic part dark brown, covered with white setae; thoracic part light brown, sparsely covered with white setae; lateral surface above coxa II densely fringed with white setae (<xref ref-type="fig" rid="F9">Figs 46–47</xref>). Chelicera dark brown. Endite and labium brownish orange, tinged with black, especially labium (<xref ref-type="fig" rid="F9">Fig. 48</xref>). Sternum brownish orange (<xref ref-type="fig" rid="F9">Fig. 48</xref>). Coxae and trochanters I, II and IV white, IV with lateral black stripes; coxa and trochanter III black except venter of trochanter light brown (<xref ref-type="fig" rid="F9">Fig. 48</xref>). Abdomen covered with fine setae; anterior dorsal scutum grayish pale brown, and posterior dorsal scutum black; white transeverse band between scuta running diagonally from lateral to ventral area (<xref ref-type="fig" rid="F9">Figs 46–47</xref>).</p><p><bold>Female</bold> (<xref ref-type="fig" rid="F10">Figs 54–58</xref>). Carapace strongly incised laterally behind PLE; cephalic part almost flat dorsally, slightly higher than thoracic part; thoracic part swollen dorsally (<xref ref-type="fig" rid="F10">Figs 54–55</xref>). Chelicera bearing five prolateral and six retrolateral teeth on its venter. Pedicel relatively long (0. 58–0.83 mm). Abdomen elongate-oval, dorsal scuta inconspicuous (<xref ref-type="fig" rid="F10">Figs 54–55</xref>).</p><p>Epigyne (<xref ref-type="fig" rid="F10">Figs 57–58</xref>). Copulatory atria laterally-oriented oval. Lateral pockets present in front of epigastric furrow, rather widely separated. Sclerotized copulatory ducts from “figure 8” adjacent to ovoid spermathecae, then extending between atria to approximate vicinity of widely separated lateral pockets.</p><p>Number of spines on legs. Tibia I pv 4, rv 4–5; metatarsus I pv 2, rv 2; tibia II pv 1–3, rv 2–3; metatarsus II pv 2, pv 2.</p><p>Coloration in alcohol and pilosity. Cephalic part black, covered with sparse white setae dorsally; thoracic part light to dark brown, sparsely covered with white setae; lateral surface of carapace above coxa II white, densely fringed with white setae (<xref ref-type="fig" rid="F10">Figs 54–55</xref>). Chelicera light brown. Endite, labium and sternum brownish orange, weakly tinged with black laterally (<xref ref-type="fig" rid="F10">Fig. 56</xref>). Coxae and trochanters similar to those of males, except venter of coxa III also light brown (<xref ref-type="fig" rid="F10">Fig. 56</xref>). Abdomen covered with white and fine setae (<xref ref-type="fig" rid="F10">Figs 54–55</xref>).</p><fig id="F9" position="float" orientation="portrait"><label>Figures 46–53.</label><caption><p><italic><tp:taxon-name>Myrmarachne melanocephala</tp:taxon-name></italic>, male. <bold>46</bold> Body in dorsal view <bold>47</bold> body in lateral view <bold>48</bold> endites, labium, coxae and trochanters in ventral view <bold>49</bold> left chelicera in ventral view <bold>50</bold> left fang in retrolateral view <bold>51</bold> left palp in ventral view <bold>52</bold> left palp in retrolateral view <bold>53</bold> left palpal tibia in dorsal view. (Scales. Figs <bold>46–50</bold>: 1 mm; <bold>51–53</bold>: 0.25 mm).</p></caption><graphic xmlns:xlink="http://www.w3.org/1999/xlink" xlink:href="ZooKeys-299-001-g009.jpg" position="float" orientation="portrait" xlink:type="simple"/></fig><fig id="F10" position="float" orientation="portrait"><label>Figures 54–58.</label><caption><p><italic><tp:taxon-name>Myrmarachne melanocephala</tp:taxon-name></italic>, female. <bold>54</bold> Body in dorsal view <bold>55</bold> body in lateral view <bold>56</bold> endites, labium, coxae and trochanters in ventral view <bold>57</bold> internal structure of epigyne in ventral view <bold>58</bold> internal structure of epigyne in dorsal view. (Scales. Figs <bold>54–56</bold>: 1 mm; <bold>57–58</bold>: 0.1 mm)</p></caption><graphic xmlns:xlink="http://www.w3.org/1999/xlink" xlink:href="ZooKeys-299-001-g010.jpg" position="float" orientation="portrait" xlink:type="simple"/></fig></tp:treatment-sec><tp:treatment-sec sec-type="Remarks"><title>Remarks.</title><p><!--PageBreak--><italic><tp:taxon-name>Myrmarachne melanocephala</tp:taxon-name></italic> are very similar to <italic><tp:taxon-name>Myrmarachne glavisi</tp:taxon-name></italic>, a long-pedicled species, in males (cf. figs 117, 119–120 in <xref ref-type="bibr" rid="B16">Prószyński and Deeleman-Reinhold 2010</xref>). However, the females of <italic><tp:taxon-name>Myrmarachne melanocephala</tp:taxon-name></italic> are distinguishable from the females of <italic><tp:taxon-name>Myrmarachne glavisi</tp:taxon-name></italic> by the structure of the epigyne (cf. figs 125–126 in <xref ref-type="bibr" rid="B16">Prószyński and Deeleman-Reinhold 2010</xref>). We here consider <italic><tp:taxon-name>Myrmarachne melanocephala</tp:taxon-name></italic> different from <italic><tp:taxon-name>Myrmarachne glavisi</tp:taxon-name></italic>. However, the taxonomic status of <italic><tp:taxon-name>Myrmarachne glavisi</tp:taxon-name></italic> should be reviewed by a detailed comparison between the type materials of <italic><tp:taxon-name>Myrmarachne glavisi</tp:taxon-name></italic> and <italic><tp:taxon-name>Myrmarachne melanocephala</tp:taxon-name></italic> in the future.</p><p>The male specimen examined in the present study has relatively short chelicera compared with specimens from other areas. The male chelicera varies in the length depending on the body size within a species. The female specimens examined here agree with the description of <!--PageBreak--><italic><tp:taxon-name>Myrmarachne melanocephala</tp:taxon-name></italic> and specimens from other areas, in particular the gray abdomen with transverse median black band is typical of populations throughout Southeast Asia, but lighter in color than the mostly black topotypical specimens from India. This seems to be only regional color variation.</p></tp:treatment-sec><tp:treatment-sec sec-type="Biology"><title>Biology.</title><p>The specimens were collected from plantation areas.</p></tp:treatment-sec><tp:treatment-sec sec-type="Distribution"><title>Distribution.</title><p>Widely distributed in South and Southeast Asia.</p></tp:treatment-sec><ref-list><ref id="B6"><mixed-citation xmlns:xlink="http://www.w3.org/1999/xlink" xlink:type="simple"><person-group><name name-style="western"><surname>Galiano</surname><given-names>ME</given-names></name></person-group> (<year>1969</year>) <article-title>Salticidae (Araneae) formiciformes. VII. El género <italic>Myrmarachne</italic> Mac Leay, 1839, en America.</article-title><source>Revista del Museo argentino Ciencias naturales Bernardino Rivadavia (Entomologia)</source><volume>3</volume>: <fpage>107</fpage>-<lpage>148</lpage>.</mixed-citation></ref><ref id="B5"><mixed-citation xmlns:xlink="http://www.w3.org/1999/xlink" xlink:type="simple"><person-group><name name-style="western"><surname>Edwards</surname><given-names>GB</given-names></name><name name-style="western"><surname>Benjamin</surname><given-names>SP</given-names></name></person-group> (<year>2009</year>) <article-title>A first look at the phylogeny of the Myrmarachninae, with rediscovery and redescription of the type species of <italic>Myrmarachne</italic> (Araneae: Salticidae).</article-title><source>Zootaxa</source><volume>2309</volume>: <fpage>1</fpage>-<lpage>29</lpage>.</mixed-citation></ref><ref id="B18"><mixed-citation xmlns:xlink="http://www.w3.org/1999/xlink" xlink:type="simple"><person-group><name name-style="western"><surname>Simon</surname><given-names>E</given-names></name></person-group> (<year>1901</year>) <source>Histoire naturelle des araignées, 2. Roret, Paris, 381–668.</source></mixed-citation></ref><ref id="B2"><mixed-citation xmlns:xlink="http://www.w3.org/1999/xlink" xlink:type="simple"><person-group><name name-style="western"><surname>Banks</surname><given-names>N</given-names></name></person-group> (<year>1930</year>) <article-title>Ant-like spiders of the genus <italic>Myrmarachne</italic> from the Philippines.</article-title><source>Psyche</source><volume>37</volume>: <fpage>207</fpage>-<lpage>218</lpage>. doi: <ext-link ext-link-type="uri" xlink:href="http://dx.doi.org/10.1155/1930/97165" xlink:type="simple">10.1155/1930/97165</ext-link></mixed-citation></ref><ref id="B4"><mixed-citation xmlns:xlink="http://www.w3.org/1999/xlink" xlink:type="simple"><person-group><name name-style="western"><surname>Edmunds</surname><given-names>M &amp; Prószyński J</given-names></name></person-group> (<year>2003</year>) <source>On a collection of <italic>Myrmarachne</italic> species (Araneae: Salticidae) from peninsular Malaya. Bulletin of the British Arachnological Society 12: 297–323.</source></mixed-citation></ref><ref id="B16"><mixed-citation xmlns:xlink="http://www.w3.org/1999/xlink" xlink:type="simple"><person-group><name name-style="western"><surname>Prószyński</surname><given-names>J</given-names></name><name name-style="western"><surname>Deeleman-Reinhold</surname><given-names>CL</given-names></name></person-group> (<year>2010</year>) <article-title>Description of some Salticidae (Araneae) from the Malay Archipelago. I. Salticidae of the Lesser Sunda Islands, with comments on related species.</article-title><source>Arthropoda Selecta</source><volume>19</volume>: <fpage>153</fpage>-<lpage>188</lpage>.</mixed-citation></ref></ref-list></tp:taxon-treatment>
